# Supplementary material for: Biological and Chemical Characterization of Musa paradisiaca Leachate
Source: Biology (Basel). 2023 Oct 11;12(10):1326. doi: 10.3390/biology12101326 (PMC10604775; doi:10.3390/biology12101326)
Supplement: Supplementary file 1 [file biology-12-01326-s001.zip]

Archive with 1 entries (1 files):
- biology-2619228-supplementary.pdf
